# Supplementary material for: Deep learning-based electrocardiogram rhythm and beat features for heart abnormality classification
Source: PeerJ Comput Sci. 2022 Jan 25;8:e825. doi: 10.7717/peerj-cs.825 (PMC8802771; doi:10.7717/peerj-cs.825)
Supplement: Supplemental Information 1 [file peerj-cs-08-825-s001.zip]

Archive with 3 entries (2 files):
- PeerJ-research-Darmawahyuni et al. (CODES)/
- PeerJ-research-Darmawahyuni et al. (CODES)/ECG beat.py
- PeerJ-research-Darmawahyuni et al. (CODES)/ECG rhythm.py
