# Supplementary material for: Deep learning-based electrocardiogram rhythm and beat features for heart abnormality classification
Source: PeerJ Comput Sci. 2022 Jan 25;8:e825. doi: 10.7717/peerj-cs.825 (PMC8802771; doi:10.7717/peerj-cs.825)
Supplement: Supplemental Information 1 [file peerj-cs-08-825-s001.zip › PeerJ-research-Darmawahyuni et al. (CODES)/ECG beat.py]

# -*- coding: utf-8 -*-
"""
Created on Thu Jul 29 10:55:06 2021

@author: user
"""

import numpy as np
import wfdb
import os
import glob
import pywt
from wfdb.processing import normalize_bound
from statsmodels.robust import mad

#BUKA DATA
paths_data = glob.glob("F:/ISYSRG/SINYAL/TA ALDI/UNSEEN/UNSEEN MITBIH/10 Kelas/*atr")
path_split = []

for x in np.arange(len(paths_data)):
    value = paths_data[x]
    temp = os.path.splitext(value)[0]
    
    path_split.append(temp)

gabungsinyal = []
gabunglabels = []
gabungpuncak = []
    
for item in np.arange(len(path_split)):
    record = wfdb.rdrecord(path_split[item])
    record_dict = record.__dict__
    signal = record_dict['p_signal'][:,0]
    siglen = record_dict['sig_len']
    annotation = wfdb.rdann(path_split[item],'atr')
    ann_dict = annotation.__dict__
    symbol = ann_dict['symbol']
    peaks = ann_dict['sample']
    fs = ann_dict['fs']
    
    gabungpuncak.append(peaks)
    gabungsinyal.append(signal) 
    gabunglabels.append(symbol)

#Discrete Wavelet Transform
hasil_DWT = []
list_DWT = []
for i in range(len(gabungsinyal)):
    w=pywt.Wavelet('sym7')
    ca=[]
    cd=[]
    levels=8 
    l = gabungsinyal[i] 
    
    for level in range(levels):
        (l, h)=pywt.dwt(l, w)
        ca.append(l)
        cd.append(h)
        
    l = [0]*len(l)
    l=np.array(l)
    cd.append(l)
    
    tho = mad(cd[0])
    uthr = tho*np.sqrt(2*np.log(len(gabungsinyal[i])))
    
    new_cd = []
    for h in cd :
        new_cd.append(pywt.threshold(h, value=uthr, mode='hard')) #Hard thresolding
        
    cd_rec = new_cd.copy()
    new_cd.reverse()
    new_signal = pywt.waverec(new_cd, w)
    hasil_DWT.append(new_signal)

#Normalisasi
hasil_normalisasi = []

for i in range(len(hasil_DWT)):
    hasil_normalisasi.append(normalize_bound(hasil_DWT[i], lb=0, ub=1))
    
#Segmentasi Beat
t1 = np.int(0.25 * fs)
t2 = np.int(0.45 * fs)
peak = np.arange(len(peaks))

beats=[]
labels=[]
ylabels=[]
list_beats=[]
list_labels=[]
list_awal=[]

for i in range(len(gabungpuncak)):
    for j in range(len(gabungpuncak[i])):
        if (gabungpuncak[i][j] - t1) > 0 and (gabungpuncak[i][j] + t2) < siglen:
            beat = hasil_normalisasi[i][gabungpuncak[i][j] - t1 : gabungpuncak[i][j] + t2 ]
            beats.append(beat)
            labels.append(gabunglabels[i][j])    
            
beats_used = []
labels_used = []

for i in range(len(labels)):
    if labels[i] == 'N':
        labels_used.append(0)
        beats_used.append(beats[i])
        numlabels=0
    elif labels[i] == 'A':
        labels_used.append(1)
        beats_used.append(beats[i])
        numlabels=1
    elif labels[i] == 'V':
        labels_used.append(2)
        beats_used.append(beats[i])
        numlabels=2
    elif labels[i] == 'R':
        labels_used.append(3)
        beats_used.append(beats[i])
        numlabels=3
    elif labels[i] == 'L':
        labels_used.append(4)
        beats_used.append(beats[i])
        numlabels=4
    elif labels[i] == 'a':
        labels_used.append(5)
        beats_used.append(beats[i])
        numlabels=5
    elif labels[i] == '!':
        labels_used.append(6)
        beats_used.append(beats[i])
        numlabels=6
    elif labels[i] == 'F':
        labels_used.append(7)
        beats_used.append(beats[i])
        numlabels=7
    elif labels[i] == 'f':
        labels_used.append(8)
        beats_used.append(beats[i])
        numlabels=8
    elif labels[i] == 'j':
        labels_used.append(9)
        beats_used.append(beats[i])
        numlabels=9
    elif labels[i] == 'J':
        labels_used.append(10)
        beats_used.append(beats[i])
        numlabels=10
    elif labels[i] == '/':
        labels_used.append(11)
        beats_used.append(beats[i])
        numlabels=11
    elif labels[i] == 'E':
        labels_used.append(12)
        beats_used.append(beats[i])
        numlabels=12
    elif labels[i] == 'x':
        labels_used.append(13)
        beats_used.append(beats[i])
        numlabels=13
    elif labels[i] == 'e':
        labels_used.append(14)
        beats_used.append(beats[i])
        numlabels=14
    ylabels.append(numlabels)

list_awal = np.array(gabungsinyal)
list_DWT = np.array(hasil_normalisasi)
list_beats = np.array(beats_used)
list_labels = np.array(labels_used)
all_labels = np.array(ylabels)

#PICKLE
import pickle 

pickle.dump( list_beats, open( "FEATURE_ARRHYTHMIA", "wb" ) )
pickle.dump( list_labels, open( "LABELS_ARRHYTHMIA", "wb" ) )

"======================================================================="
#CNN K-FOLD
from keras.layers import Dense, Conv1D, MaxPool1D, Flatten
from keras.models import Sequential
import numpy as np
import pickle
from sklearn.metrics import confusion_matrix as cm
from keras.optimizers import Adam
from keras.utils import to_categorical
import os

os.environ["CUDA_VISIBLE_DEVICES"] = "0"

fopen = open('/FEATURE_ARRHYTHMIA', 'rb')
features = pickle.load(fopen)
fopen.close()  

fopen = open('/LABELS_ARRHYTHMIA', 'rb')
labels = pickle.load(fopen)
fopen.close()

labels = to_categorical(labels)

def model_cnn(training_data):
    model = Sequential()
    model.add(Conv1D(64, 3, input_shape=(training_data.shape[1], training_data.shape[2]), activation='relu'))
    model.add(Conv1D(64, 3, activation='relu'))
    model.add(MaxPool1D(2, strides=(2)))
    print(model.output_shape)
    
    model.add(Conv1D(128, 3, activation='relu'))
    model.add(Conv1D(128, 3, activation='relu'))
    model.add(MaxPool1D(2, strides=(2)))
    print(model.output_shape)
    
    model.add(Conv1D(256, 3, activation='relu'))
    model.add(Conv1D(256, 3, activation='relu'))
    model.add(Conv1D(256, 3, activation='relu'))
    model.add(MaxPool1D(2, strides=(2)))
    print(model.output_shape)
    
    model.add(Conv1D(512, 3, activation='relu'))
    model.add(Conv1D(512, 3, activation='relu'))
    model.add(Conv1D(512, 3, activation='relu'))
    model.add(MaxPool1D(2, strides=(2)))
    print(model.output_shape)
    
    model.add(Conv1D(512, 3, activation='relu'))
    model.add(Conv1D(512, 3, activation='relu'))
    model.add(Conv1D(512, 3, activation='relu'))
    model.add(MaxPool1D(2, strides=(2)))
    print(model.output_shape)
    
    model.add(Flatten())
    print(model.output_shape)
    model.add(Dense(1000, activation='relu'))
    model.add(Dense(1000, activation='relu'))
    model.add(Dense(15, activation='softmax'))
    model.compile(optimizer=Adam(lr=0.0001), loss='categorical_crossentropy', metrics=['acc'])
    return model

from sklearn.model_selection import StratifiedKFold
cv = StratifiedKFold(n_splits=10, random_state=42, shuffle=True)

idx_fold = 0
all_list_sen = []
all_list_spe = []
all_list_pre = []
all_list_f1 = []
all_list_err = []
all_list_acc = []

labels=np.argmax(labels, axis=1)

for train_index, test_index in cv.split(features, labels):
    
    label = to_categorical(labels)
    
    training_data, testing_data, training_label, testing_label = features[train_index], features[test_index], label[train_index], label[test_index]
    
    training_data = np.reshape(training_data, (training_data.shape[0], training_data.shape[1], 1))
    testing_data = np.reshape(testing_data, (testing_data.shape[0], testing_data.shape[1], 1))
    
    with open("Train Data {}.pickle".format(idx_fold), 'wb') as fsave:
        pickle.dump(training_data, fsave)
    with open("Test Data {}.pickle".format(idx_fold), 'wb') as fsave:
        pickle.dump(testing_data, fsave)
    with open("Train Label {}.pickle".format(idx_fold), 'wb') as fsave:
        pickle.dump(training_label, fsave)
    with open("Test Label {}.pickle".format(idx_fold), 'wb') as fsave:
        pickle.dump(testing_label, fsave)
       
    model = model_cnn(training_data)
    acc_training = model.fit(training_data, training_label, validation_data=(testing_data, testing_label), batch_size=64, epochs=200 )
    model.save("{}.h5".format(idx_fold))
        
    acc_history = acc_training.history['acc']
    acc_history = np.array(acc_history)
    np.savetxt('acc history {}.csv'.format(idx_fold), acc_history, delimiter=',', fmt='%f')

    val_acc_history = acc_training.history['val_acc']
    val_acc_history = np.array(val_acc_history)
    np.savetxt('val_acc_history {}.csv'.format(idx_fold), val_acc_history, delimiter=',', fmt='%f')

    loss_history = acc_training.history['loss']
    loss_history = np.array(loss_history)
    np.savetxt('loss_history {}.csv'.format(idx_fold), loss_history, delimiter=',', fmt='%f')

    val_loss_history = acc_training.history['val_loss']
    val_loss_history = np.array(val_loss_history)
    np.savetxt('val_loss_history {}.csv'.format(idx_fold), val_loss_history, delimiter=',', fmt='%f')

    y_pred = model.predict_classes(testing_data)
    y_pred_prob = model.predict(testing_data)  
    save_y_pred_prob = np.array(y_pred_prob)
    np.savetxt('prediksi testing {}.csv'.format(idx_fold), save_y_pred_prob, delimiter=',', fmt='%f')
    
    testing_label=np.argmax(testing_label, axis=1)
    cm_value = cm(testing_label, y_pred)
    cm_value = np.array(cm_value)
    np.savetxt('confusion matrix {}.csv'.format(idx_fold), cm_value, delimiter=',', fmt='%i')
    
    x_pred = model.predict_classes(training_data)
    x_pred_prob = model.predict(training_data)  
    save_x_pred_prob = np.array(x_pred_prob)
    np.savetxt('prediksi training {}.csv'.format(idx_fold), save_x_pred_prob, delimiter=',', fmt='%f')
    
    training_label=np.argmax(training_label, axis=1)
    cm1_value = cm(training_label, x_pred)
    cm1_value = np.array(cm1_value)
    np.savetxt('confusion matrix training {}.csv'.format(idx_fold), cm1_value, delimiter=',', fmt='%i')
    
    Spe_Class = []
    Pre_Class = []
    F1_Class = []
    Err_Class = []
    
    list_sen = []
    list_spe = []
    list_pre = []
    list_f1 = []
    list_err = []
    list_acc = []
    
    Sen_Class = []
    Acc_Class = []
    
    for idx in range(len(cm_value)):
        TP = cm_value[idx, idx]
        FP = np.sum(cm_value[idx, :]) - TP
        FN = np.sum(cm_value[:, idx]) - TP
        TN = np.sum(cm_value) - (TP + FN + FP)
        
        Sen = TP / (TP + FN)
        Spe = TN / (TN + FP)
        Pre = TP / (TP + FP)
        F1 = (2 * (Pre * Sen)) / (Sen + Pre)
        Err = (FP + FN) / (FP + FN + TN + TP)
        Acc = (TP + TN) / (FP + FN + TN + TP)
        
        Sen_Class.append([Sen, idx])
        Spe_Class.append([Spe, idx])
        Pre_Class.append([Pre, idx])
        F1_Class.append([F1, idx])
        Err_Class.append([Err, idx])
        Acc_Class.append([Acc, idx])
    
    list_sen.extend(Sen_Class)
    list_spe.extend(Spe_Class)
    list_pre.extend(Pre_Class)
    list_f1.extend(F1_Class)
    list_err.extend(Err_Class)
    list_acc.extend(Acc_Class)
    
    save_list_sen = np.array(list_sen)
    save_list_spe = np.array(list_spe)
    save_list_pre = np.array(list_pre)
    save_list_f1 = np.array(list_f1)
    save_list_err = np.array(list_err)
    save_list_acc = np.array(list_acc)
    
    save_average_sen = np.mean(save_list_sen[:,0]).reshape(-1,1)
    save_average_spe = np.mean(save_list_spe[:,0]).reshape(-1,1)
    save_average_pre = np.mean(save_list_pre[:,0]).reshape(-1,1)
    save_average_f1 = np.mean(save_list_f1[:,0]).reshape(-1,1)
    save_average_err = np.mean(save_list_err[:,0]).reshape(-1,1)
    save_average_acc = np.mean(save_list_acc[:,0]).reshape(-1,1)
    
    all_list_sen.append(save_average_sen[0])
    all_list_spe.append(save_average_spe[0])
    all_list_pre.append(save_average_pre[0])
    all_list_f1.append(save_average_f1[0])
    all_list_err.append(save_average_err[0])
    all_list_acc.append(save_average_acc[0])
    
    idx_fold+=1      

average_sen = np.mean(all_list_sen[0]).reshape(-1,1)
average_spe = np.mean(all_list_spe[0]).reshape(-1,1)
average_pre = np.mean(all_list_pre[0]).reshape(-1,1)
average_f1 = np.mean(all_list_f1[0]).reshape(-1,1)
average_err = np.mean(all_list_err[0]).reshape(-1,1)
average_acc = np.mean(all_list_acc[0]).reshape(-1,1)
 
np.savetxt('fold average sen.csv', average_sen, delimiter=',', fmt='%f')
np.savetxt('fold average spe.csv', average_spe, delimiter=',', fmt='%f')
np.savetxt('fold average pre.csv', average_pre, delimiter=',', fmt='%f')
np.savetxt('fold average f1.csv', average_f1, delimiter=',', fmt='%f')
np.savetxt('fold average err.csv', average_err, delimiter=',', fmt='%f')
np.savetxt('fold average acc.csv', average_acc, delimiter=',', fmt='%f')
 
np.savetxt('fold list sen.csv', all_list_sen, delimiter=',', fmt='%f')
np.savetxt('fold list spe.csv', all_list_spe, delimiter=',', fmt='%f')
np.savetxt('fold list_pre.csv', all_list_pre, delimiter=',', fmt='%f')
np.savetxt('fold list_f1.csv', all_list_f1, delimiter=',', fmt='%f')
np.savetxt('fold list_err.csv', all_list_err, delimiter=',', fmt='%f')
np.savetxt('fold list acc.csv', all_list_acc, delimiter=',', fmt='%f')

column_model = np.array(['acc training', 'acc testing', 'loss training', 'loss testing']).reshape(-1,1)
 
row_acc = acc_history[-1] * 100
row_val_acc = val_acc_history[-1] * 100
row_loss = loss_history[-1]
row_val_loss = val_loss_history[-1]
 
row_acc = np.array(row_acc).reshape(-1,1)
row_val_acc = np.array(row_val_acc).reshape(-1,1)
row_loss = np.array(row_loss).reshape(-1,1)
row_val_loss = np.array(row_val_loss).reshape(-1,1)
 
row = np.concatenate((row_acc, row_val_acc, row_loss, row_val_loss), axis=0)
 
hasil_model = np.concatenate((column_model, row), axis=1)
np.savetxt('hasil dari model.csv', hasil_model, delimiter=',', fmt='%s')
 
column_average = np.array(['sen', 'spe', 'pre', 'f1', 'err', 'acc']).reshape(-1,1)
 
row_sen = save_average_sen * 100
row_spe = save_average_spe * 100
row_pre = save_average_pre * 100
row_f1  = save_average_f1 * 100
row_err = save_average_err * 100
row_accc= save_average_acc * 100

row1 = np.concatenate((row_sen, row_spe, row_pre, row_f1, row_err, row_accc), axis=0)
 
hasil_model1 = np.concatenate((column_average, row1), axis=1)
np.savetxt('hasil dari average cm.csv', hasil_model1, delimiter=',', fmt='%s')

column_preclass = np.array(['sen', 'spe', 'pre', 'f1', 'err', 'acc']).reshape(-1,1)
 
rowa = save_list_sen[:,0] * 100
rowb = save_list_spe[:,0] * 100
rowc = save_list_pre[:,0] * 100
rowd = save_list_f1[:,0] * 100
rowe = save_list_err[:,0] * 100
rowf = save_list_acc[:,0] * 100

rowa = rowa.reshape(1,15)
rowb = rowb.reshape(1,15)
rowc = rowc.reshape(1,15)
rowd = rowd.reshape(1,15)
rowe = rowe.reshape(1,15)
rowf = rowf.reshape(1,15)
 
row2 = np.concatenate((rowa, rowb, rowc, rowd, rowe, rowf), axis=0)

hasil_model2 = np.concatenate((column_preclass, row2), axis=1)
np.savetxt('hasil dari cm perkelas.csv', hasil_model2, delimiter=',', fmt='%s')
