# Supplementary material for: Deep learning-based electrocardiogram rhythm and beat features for heart abnormality classification
Source: PeerJ Comput Sci. 2022 Jan 25;8:e825. doi: 10.7717/peerj-cs.825 (PMC8802771; doi:10.7717/peerj-cs.825)
Supplement: Supplemental Information 1 [file peerj-cs-08-825-s001.zip › PeerJ-research-Darmawahyuni et al. (CODES)/ECG rhythm.py]

#!/usr/bin/env python3
# -*- coding: utf-8 -*-
"""
@author: isysrgcom
"""

from wfdb import io, plot
import os
import pandas as pd
import matplotlib.pyplot as plt
import numpy as np
from sklearn.model_selection import train_test_split
import wfdb

# BIDMC

# First get the list of available records and then download 
# those records and store them in data_folder.
record_names = io.get_record_list('chfdb')
#io.dl_database('ptbdb', data_folder, record_names) // untuk download data ke folder

all_data = []
all_label = []

for i in range(10):
  record_name = record_names[i]
  record = io.rdrecord(record_name=os.path.join('D:/Tim ECG Batch 2/Ahmad Fansyuri/chfdb', record_name)) 
  ambil = record.p_signal
  ambil = np.transpose(ambil)
  sinyal = ambil[0]
  all_data.append(sinyal)
  all_label.append(8)
  
# China Challange 2018 (Normal and BBB)

import glob
from scipy.io import loadmat

label = pd.read_csv('D:/Tim ECG Batch 2/Ahmad Fansyuri/REFERENCE.csv')
df_label = np.stack(label['First_label'])

data = glob.glob("D:/Tim ECG Batch 2/Ahmad Fansyuri/chinachal/*.mat" )

labelhf = []
for i in range(len(df_label)):
  if(df_label[i]==4) or (df_label[i]==5):
      labelhf.append(i)

for idx, isi in enumerate (labelhf):
    annots = loadmat(data[isi])
    a = annots['ECG'][0][0][2]
    b = a[1]
    all_data.append(b)
    all_label.append(0)  


# IMPORT MITBIH HEALTH SINUS

paths_data = glob.glob('D:/Tim ECG Batch 2/Ahmad Fansyuri/nsrdb/*.dat', recursive=True)

for idx, dta in enumerate(paths_data):
    dataa = glob.glob(dta)
    for pathdata in dataa:
        pathdata = os.path.splitext(pathdata)[0]        
        record = wfdb.rdrecord(pathdata,sampfrom=0)
        record_dict = record.__dict__
        sinyal = record_dict['p_signal'][:,0]
        all_data.append(sinyal)
        all_label.append(3)  
    
# PTBDB

df_records = pd.read_csv('D:/Tim ECG Batch 2/Ahmad Fansyuri/BACKUP/df_records.csv') 
df_records = df_records.drop('Unnamed: 0', 1)

mf = ['Bundle branch block', 'Cardiomyopathy', 'Dysrhythmia', 'Healthy control', 'Hypertrophy', 'Myocardial infarction', 'Myocarditis', 'Valvular heart disease']

for i in range(len(mf)):
    for j in range(len(df_records)):
        if(df_records['label'][j] == mf[i]):
            temp = df_records.iloc[i]
            temp = io.rdrecord(record_name=os.path.join('D:/Tim ECG Batch 2/Ahmad Fansyuri/ptbdb', temp['name'])).p_signal  
            temp = np.transpose(temp)
            temp = temp[1]
            all_data.append(temp) 
            all_label.append(i)
  
"""Discrete Wavelet Transform"""

import pywt
from statsmodels.robust import mad

#DISCRETE WAVELET TRANSFORM
mf = ['sym8']

hasil = []
for i in range(len(all_data)):
    data = []
    for j in range(len(mf)):
        w=pywt.Wavelet(mf[j])
        ca=[]
        cd=[]
        levels=8 
        l = all_data[i]
        
        for level in range(levels):
            (l, h)=pywt.dwt(l, w)
            ca.append(l)
            cd.append(h)
            
        l = [0]*len(l)
        l=np.array(l)
        cd.append(l)
    
        tho = mad(cd[0])
        uthr = tho*np.sqrt(2*np.log(len(all_data[i])))
        
        new_cd = []
        for h in cd :
            new_cd.append(pywt.threshold(h, value=uthr, mode='soft')) #soft thresolding
        
        cd_rec = new_cd.copy()
        new_cd.reverse()
        new_signal = pywt.waverec(new_cd, w)
        data.append(new_signal)
        x = np.asarray(data)
        x= x.transpose()
        x = x.flatten()
        hasil.append(x)
        
"""Normalize Signal using Normalize Bound"""

from wfdb.processing import normalize_bound

normalisasi = []
for i in range(len(hasil)):
    x = normalize_bound(hasil[i], lb=0, ub=1)
    normalisasi.append(x)
    
"""Signal Segmentation"""

segment_all_signal = []
segment_all_label = []

for i in range(len(normalisasi)):

    temp_signal = normalisasi[i]
    pjg_sinyal = len(temp_signal)
    baca = all_label[i]

    for x in range(0, len(temp_signal), 2700):
        
        N = (2700+x) - pjg_sinyal
        if (x+2700 < pjg_sinyal):
            ritme = temp_signal[x:x+2700]
            segment_all_signal.append(ritme)
            segment_all_label.append(baca) 

        elif(N<2600):
            ritme= temp_signal[x:x+2700]
            ritme = np.pad(ritme, (0, N), 'constant')
            segment_all_signal.append(ritme)
            segment_all_label.append(baca)

for i in range(len(segment_all_label)):
    all_data.append(segment_all_signal[i])
    all_label.append(segment_all_label[i])

sum(float(num) == 8 for num in all_label) #Check Data for every label

#Splitting Dataset
all_data, sinyal_unseen, all_label, label_unseen=train_test_split(segment_all_signal, segment_all_label,test_size=0.1)    


"""Pickling Data"""

import pickle

with open('D:/Tim ECG Batch 2/Ahmad Fansyuri/Pickle TA II/DATA 2700', 'wb') as f:
    pickle.dump(all_data, f)

with open('D:/Tim ECG Batch 2/Ahmad Fansyuri/Pickle TA II/LABEL 2700', 'wb') as f:
    pickle.dump(all_label, f)  


"""CNN K-FOLD Architecture"""

# -*- coding: utf-8 -*-
"""
@author: TheDirector
"""

import os
os.environ["CUDA_VISIBLE_DEVICES"] = "0"

from tensorflow.python.client import device_lib
print(device_lib.list_local_devices())


from keras.layers import Dense, Conv1D, MaxPool1D, Flatten
from keras.models import Sequential
import numpy as np
import pickle
from sklearn.metrics import confusion_matrix as cm
from keras.optimizers import Adam
from keras.utils import to_categorical
from keras.callbacks import EarlyStopping, ModelCheckpoint

fopen = open('/DATA 2700', 'rb')
features = pickle.load(fopen)
fopen.close()  

features = np.stack(features)

fopen = open('/LABEL 2700', 'rb')
labels = pickle.load(fopen)
fopen.close()

labels = to_categorical(labels)

def model_cnn(training_data):
    model = Sequential()
    model.add(Conv1D(64, 3, input_shape=(training_data.shape[1], training_data.shape[2]), activation='relu'))
    model.add(Conv1D(64, 3, activation='relu'))
    model.add(MaxPool1D(2, strides=(2)))
    print(model.output_shape)
    
    model.add(Conv1D(128, 3, activation='relu'))
    model.add(Conv1D(128, 3, activation='relu'))
    model.add(MaxPool1D(2, strides=(2)))
    print(model.output_shape)
    
    model.add(Conv1D(256, 3, activation='relu'))
    model.add(Conv1D(256, 3, activation='relu'))
    model.add(Conv1D(256, 3, activation='relu'))
    model.add(MaxPool1D(2, strides=(2)))
    print(model.output_shape)
    
    model.add(Conv1D(512, 3, activation='relu'))
    model.add(Conv1D(512, 3, activation='relu'))
    model.add(Conv1D(512, 3, activation='relu'))
    model.add(MaxPool1D(2, strides=(2)))
    print(model.output_shape)
    
    model.add(Conv1D(512, 3, activation='relu'))
    model.add(Conv1D(512, 3, activation='relu'))
    model.add(Conv1D(512, 3, activation='relu'))
    model.add(MaxPool1D(2, strides=(2)))
    print(model.output_shape)
    
    model.add(Flatten())
    print(model.output_shape)
    model.add(Dense(1000, activation='relu'))
    #model.add(Dropout(0.5))
    model.add(Dense(1000, activation='relu'))
    #model.add(Dropout(0.5))
    model.add(Dense(9, activation='softmax'))
    model.compile(optimizer=Adam(lr=0.0001), loss='categorical_crossentropy', metrics=['acc'])
    return model

from sklearn.model_selection import StratifiedKFold
cv = StratifiedKFold(n_splits=10, random_state=42, shuffle=True)

idx_fold = 0
all_list_sen = []
all_list_spe = []
all_list_pre = []
all_list_f1 = []
all_list_err = []
all_list_acc = []

labels=np.argmax(labels, axis=1)

#fold dak biso baco to_categorical, tapi numerik 1-n
for train_index, test_index in cv.split(features, labels):
    
    label = to_categorical(labels)
    
    training_data, testing_data, training_label, testing_label = features[train_index], features[test_index], label[train_index], label[test_index]
    
    training_data = np.reshape(training_data, (training_data.shape[0], training_data.shape[1], 1))
    testing_data = np.reshape(testing_data, (testing_data.shape[0], testing_data.shape[1], 1))
    #training_label = training_label.reshape(-1,1)
    #testing_label = testing_label.reshape(-1,1)
    
    with open("Train Data {}.pickle".format(idx_fold), 'wb') as fsave:
        pickle.dump(training_data, fsave)
    with open("Test Data {}.pickle".format(idx_fold), 'wb') as fsave:
        pickle.dump(testing_data, fsave)
    with open("Train Label {}.pickle".format(idx_fold), 'wb') as fsave:
        pickle.dump(training_label, fsave)
    with open("Test Label {}.pickle".format(idx_fold), 'wb') as fsave:
        pickle.dump(testing_label, fsave)

    mc = ModelCheckpoint('best_model{}.h5'.format(idx_fold), monitor='val_loss', mode='min', save_best_only=True)
    es = EarlyStopping(monitor='val_loss', mode='min', verbose=1, patience=7)
        
    model = model_cnn(training_data)
    acc_training = model.fit(training_data, training_label, validation_data=(testing_data, testing_label), batch_size=16, epochs=100, callbacks=[mc, es])
#    model.save("{}.h5".format(idx_fold))
        
    acc_history = acc_training.history['acc']
    acc_history = np.array(acc_history)
    np.savetxt('acc history {}.csv'.format(idx_fold), acc_history, delimiter=',', fmt='%f')

    val_acc_history = acc_training.history['val_acc']
    val_acc_history = np.array(val_acc_history)
    np.savetxt('val_acc_history {}.csv'.format(idx_fold), val_acc_history, delimiter=',', fmt='%f')

    loss_history = acc_training.history['loss']
    loss_history = np.array(loss_history)
    np.savetxt('loss_history {}.csv'.format(idx_fold), loss_history, delimiter=',', fmt='%f')

    val_loss_history = acc_training.history['val_loss']
    val_loss_history = np.array(val_loss_history)
    np.savetxt('val_loss_history {}.csv'.format(idx_fold), val_loss_history, delimiter=',', fmt='%f')

    y_pred = np.argmax(model.predict(testing_data), axis=-1)
    y_pred_prob = model.predict(testing_data)
#    testing_label_non_kategori = [np.argmax(t) for t in testing_label]
#    y_pred_prob_non_kategori = [np.argmax(t) for t in y_pred_prob]   
    
    save_y_pred_prob = np.array(y_pred_prob)
    np.savetxt('prediksi testing {}.csv'.format(idx_fold), save_y_pred_prob, delimiter=',', fmt='%f')
    
    testing_label=np.argmax(testing_label, axis=1)
    cm_value = cm(testing_label, y_pred)
    cm_value = np.array(cm_value)
    Spe_Class = []
    Pre_Class = []
    F1_Class = []
    Err_Class = []
    np.savetxt('confusion matrix {}.csv'.format(idx_fold), cm_value, delimiter=',', fmt='%i')
      
    list_sen = []
    list_spe = []
    list_pre = []
    list_f1 = []
    list_err = []
    list_acc = []
    
    Sen_Class = []
    Acc_Class = []
    
    for idx in range(len(cm_value)):
        TP = cm_value[idx, idx]
        FP = np.sum(cm_value[idx, :]) - TP
        FN = np.sum(cm_value[:, idx]) - TP
        TN = np.sum(cm_value) - (TP + FN + FP)
        
        Sen = TP / (TP + FN)
        Spe = TN / (TN + FP)
        Pre = TP / (TP + FP)
        F1 = (2 * (Pre * Sen)) / (Sen + Pre)
        Err = (FP + FN) / (FP + FN + TN + TP)
        Acc = (TP + TN) / (FP + FN + TN + TP)
        
        Sen_Class.append([Sen, idx])
        Spe_Class.append([Spe, idx])
        Pre_Class.append([Pre, idx])
        F1_Class.append([F1, idx])
        Err_Class.append([Err, idx])
        Acc_Class.append([Acc, idx])
    
    list_sen.extend(Sen_Class)
    list_spe.extend(Spe_Class)
    list_pre.extend(Pre_Class)
    list_f1.extend(F1_Class)
    list_err.extend(Err_Class)
    list_acc.extend(Acc_Class)
    
    save_list_sen = np.array(list_sen)
    save_list_spe = np.array(list_spe)
    save_list_pre = np.array(list_pre)
    save_list_f1 = np.array(list_f1)
    save_list_err = np.array(list_err)
    save_list_acc = np.array(list_acc)
    
    save_average_sen = np.mean(save_list_sen[:,0]).reshape(-1,1)
    save_average_spe = np.mean(save_list_spe[:,0]).reshape(-1,1)
    save_average_pre = np.mean(save_list_pre[:,0]).reshape(-1,1)
    save_average_f1 = np.mean(save_list_f1[:,0]).reshape(-1,1)
    save_average_err = np.mean(save_list_err[:,0]).reshape(-1,1)
    save_average_acc = np.mean(save_list_acc[:,0]).reshape(-1,1)
    
    all_list_sen.append(save_average_sen[0])
    all_list_spe.append(save_average_spe[0])
    all_list_pre.append(save_average_pre[0])
    all_list_f1.append(save_average_f1[0])
    all_list_err.append(save_average_err[0])
    all_list_acc.append(save_average_acc[0])
    
    y_pred = np.argmax(model.predict(training_data), axis=-1)
    training_label=np.argmax(training_label, axis=1)
    cm_value = cm(training_label, y_pred)
    cm_value = np.array(cm_value)

    np.savetxt('confusion matrix training{}.csv'.format(idx_fold), cm_value, delimiter=',', fmt='%i')
    
    idx_fold+=1      

average_sen = np.mean(all_list_sen[0]).reshape(-1,1)
average_spe = np.mean(all_list_spe[0]).reshape(-1,1)
average_pre = np.mean(all_list_pre[0]).reshape(-1,1)
average_f1 = np.mean(all_list_f1[0]).reshape(-1,1)
average_err = np.mean(all_list_err[0]).reshape(-1,1)
average_acc = np.mean(all_list_acc[0]).reshape(-1,1)
 
np.savetxt('fold average sen.csv', average_sen, delimiter=',', fmt='%f')
np.savetxt('fold average spe.csv', average_spe, delimiter=',', fmt='%f')
np.savetxt('fold average pre.csv', average_pre, delimiter=',', fmt='%f')
np.savetxt('fold average f1.csv', average_f1, delimiter=',', fmt='%f')
np.savetxt('fold average acc.csv', average_acc, delimiter=',', fmt='%f')
 
np.savetxt('fold list sen.csv', all_list_sen, delimiter=',', fmt='%f')
np.savetxt('fold average err.csv', average_err, delimiter=',', fmt='%f')
np.savetxt('fold list spe.csv', all_list_spe, delimiter=',', fmt='%f')
np.savetxt('fold list_pre.csv', all_list_pre, delimiter=',', fmt='%f')
np.savetxt('fold list_f1.csv', all_list_f1, delimiter=',', fmt='%f')
np.savetxt('fold list_err.csv', all_list_err, delimiter=',', fmt='%f')
np.savetxt('fold list acc.csv', all_list_acc, delimiter=',', fmt='%f')
